# Supplementary material for: Chicken Cathelicidins Display Antimicrobial Activity against Multiresistant Bacteria without Inducing Strong Resistance
Source: PLoS One. 2013 Apr 22;8(4):e61964. doi: 10.1371/journal.pone.0061964 (PMC3632573; doi:10.1371/journal.pone.0061964)
Supplement: Table S1 — Susceptibility of bacterial strains used in this study for a large set of antibiotics. MICs were determined according to CSLI guidelines. (XLSX) [file pone.0061964.s001.xlsx]

## Sheet: Supplementary table 1
Table S1: MIC values for a large set of antibiotics against bacterial strains used in this study.
			antibiotic sensitivity
CBS nr	genus	species	penicillin	ampicilin	Amoxycillin	Piperacillin	oxacillin	Ticarcillin	augmentin	Piper/tazobactam	Ticar/clavunalate	Cefazolin	cefuroxime	Cefprozil	Cefoxitin	Aztreonam	ceftriaxone	Ceftazidime	Cefepime	Imipenem	Meropenem	teicoplanin	vancomycin	gentamicin	Amikacin	Tobramycin	streptomycin	Rifampin	ciprofloxacin	levofloxacin	Sparfloxacin	Gatifloxacin	Grepafloxacin	Trovafloxacin	Nalidixic acid	erythromycin	clindamycin	quinupristin/dalfopristin	Tetracycline	Doxycycline	Trimethoprim	cotrimoxazol	Nitrofurantoin	linezolid	Chloramphenicol	daptomycin
11E097	Enterococcus	faecalis	2	1			> 8		0.5			> 16					> 32	> 16	> 16	0.5
15A374	Enterococcus	faecalis	> 32	> 16			> 8		16			> 16					> 32	> 16	> 16	> 8
16D030	Enterococcus	faecium		4																		0.12	<= 0.5	<= 500			<= 1000		0.5									2						4		2
15A623	Enterococcus	feacium	> 32	> 16			> 16			> 16		> 32					> 16	> 16	> 8	16		2	> 16	<=500			> 2	> 1			> 4	> 4	> 4	> 2		> 8	0.5	<=4	<=0.5			> 64		8	> 2
03A194	Staphylococcus	aureus	> 32	> 16			> 16			> 16		> 32					> 16	> 16	> 8	> 16		1	2	<=500			> 2	<=0.5			4	> 4	2	> 2		> 8	0.5	> 8	4			<=32		8	> 2
08A1057	Staphylococcus	epidermidis					> 8															4	2	> 16					> 8							> 16	> 4	0.12				> 4		1		0.12
08A1071	Staphylococcus	epidermidis					<= 0.06															4	1	0.12					0.12							0.5	0.06	0.12				0.5		4		0.25
10A630	Staphylococcus	haemolyticus	32	> 16			> 8		4			16					16	> 16	4	0.12		4	1	4			<=1000	<=0.25	> 2			2	> 2	1		> 8	<=0.06	0.12	> 8	> 4	> 1		<=32	0.25	2
09D123	Staphylococcus	intermedius	4	2			2		1			<=2					16	> 16	2	<=0.06		2	1	8			<=1000	<=0.25	0.06			0.06	<=0.25	<=0.03		> 8	0.12	0.25	<=4	<=0.5	> 1		<=32	1	4
10A302	Staphylococcus	lugdunensis	1	1			0.25		1	2		<=2					4		2	0.12		0.25	0.5	1			<=1000	<=0.015	1		<=0.25	0.25		0.12		> 8	> 8	0.25	> 8	2	<=0.5		<=32		4
19A337	Staphylococcus	species	1	4			> 8		2			<=2					16	16	4	0.25		4	2	16			<=1000	<=0.25	0.25			0.12	<=0.25	<=0.03		> 8	> 8	0.12	<=4	<=0.5		<=0.5	<=32	0.5	8
12A090	Streptococcus	bovis	<= 0.03						0.06				<= 0.12				0.12						0.25							1						> 2	> 1	2				0.25		1		0.06
05D015	Streptococcus	group A	<= 0.03						<= 0.015				<= 0.12				<= 0.015						0.25							<= 0.25						> 2	> 1	<= 0.12				<= 0.06		0.5		0.03
23M092	Streptococcus	group A	<= 0.03						<= 0.015				<= 0.12				<= 0.015						0.25							0.5						0.06	<= 0.25	<= 0.12				0.12		1		0.03
05A396	Streptococcus	group B	<= 0.03						0.06				<= 0.12				0.06						0.25							0.5						> 2	> 1	0.25				<= 0.06		1		0.25
01A162	Streptococcus	mitis	4						4				> 4				1						0.25							1						> 2	> 1	4				2		1		1
14B186	Streptococcus	pneumoniae	<=0.03		<=0.06				<=0.25				<=0.06	0.25				<=0.06	<=0.25				0.5						1	1		0.25	<=0.12	0.12		> 32	> 8	0.5	<=2		8				4
14A071	Streptococcus	salivarius	2						1				1				2						0.25							1						> 2	> 1	2				0.5		0.5		0.06
08A557	Streptococcus	sanguis	<= 0.03						0.03				<= 0.12				0.06						0.5							1						> 2	<= 0.25	1				0.12		1		1
06A330	Acinetobacter	baumannii		> 16		> 128		32	> 16	> 64	32	> 16	> 16		> 32	16	> 32	> 16	> 16	1	4			> 16	> 32	> 16			> 2	> 4		> 4	> 2	> 4	> 16				> 8		> 1		> 64
15A600	Acinetobacter	calcoaceticus		4		4		2	2	2	<=1	> 16	4		8	2	1	2	1	0.12	0.25			1	32	16			0.06	<=0.5		<=0.03	<=0.25	<=0.03	<=8				<=4		<=0.5		> 64
08A083	Citrobacter	diversus		> 16		<=0.12		<=1	1	<=0.5	<=1	4	0.5	1		<=0.06	<=0.25	<=0.12	<=0.12	0.25	1			0.5	0.5	0.06			<=0.015	<=0.5	<=0.25	<=0.03		<=0.03	<=16				<=4		<=0.5		<=32
15C098	Citrobacter	freundii		8		2		<=1	> 16	1	<=1	> 16	1		> 32	<=0.12	<=0.25	0.25	<=0.12	0.5	<=0.06			0.5	1	0.5			<=0.015	<=0.5		<=0.03	<=0.25	<=0.03	<=8				<=4		<=0.5		<=32
20A063	Enterobacter	aerogenes		1		<=1		<=1	16	<=0.5	<=1	> 16	0.5		32	<=0.12	<=0.25	<=0.12	<=0.12	2	<=0.06			0.5	0.5	0.5			0.06	<=0.5	<=0.25	0.12		0.12	<=16				<=4		<=0.5		<=32
01A280	Escherichia	coli		2		<=0.12		<=1	2	1	<=1	<=2	2	8		<=0.06	<=0.25	<=0.12	<=0.12	0.5	2			1	1	<=0.03			<=0.015	<=0.5		<=0.03	<=0.25	<=0.03	<=8				<=4		<=0.5		<=32
23E067	Escherichia	coli		> 16		> 128		> 128	> 16	> 64	> 128	> 16	> 16		2	> 16	> 32	> 16	4	0.5	<=0.06			16	32	> 16			<=0.015	<=0.5		<=0.03	<=0.25	<=0.03	<=8				<=4		> 1		<=32
03C006	Klebsiella	pneumoniae		> 16		<=0.12		<=1	1	1	4	<=2	1	0.5		<=0.06	<=0.25	<=0.12	<=0.12	0.25	0.5			0.25	0.25	0.06			<=0.015	<=0.5	<=0.25	<=0.03		0.06	<=16				<=4		<=0.5		<=32
04A191	Pseudomonas	aeruginosa		> 16		> 128		> 128	> 16	> 64	> 128	> 16	> 16		> 32	> 16	> 32	> 16	> 16	2	1			> 16	> 32	> 16			> 2	> 4	> 2	> 4		> 4	> 32				> 8			> 1	> 64
13A066	Pseudomonas	aeruginosa		> 16		4		8	> 16	2	4	> 16	> 16	2		0.5	> 32	1	2	1	> 32			2	1	1			0.12	<=0.5	0.5	0.5		0.5	> 32				> 8		> 1		> 64
19A060	Salmonella	enteritidis		0.5		<=0.12		<=1	0.5	1	<=1	<=2	4	1		<=0.06	<=0.25	<=0.12	<=0.12	0.25	1			0.25	1	0.06			<=0.015	<=0.5	<=0.25	<=0.03		0.06	<=16				<=4		<=0.5		<=32
10A629	Salmonella	typhimurium		1		<=1		<=1	0.5	1	<=1	<=2	2		1	<=0.12	<=0.25	0.25	<=0.12	0.25	<=0.06			0.25	1	0.5			<=0.015	<=0.5		<=0.03	<=0.25	<=0.03	<=8				<=4		<=0.5		<=32
16C077	Stenotrophomonas	maltophilia		> 16		16		64	> 16	64	> 128	> 16	> 16	1		2	> 32	> 16	8	> 8	> 32			2	0.5	0.12			0.25	<=0.5		2	0.5	1	<=8				<=4		> 1		> 64
20A226	Stenotrophomonas	maltophilia		> 16		> 128		64	> 16	> 64	32	> 16	> 16		> 32	> 16	> 32	> 16	> 16	> 8	> 8			> 16	> 32	> 16			2	1	<=0.25	0.25		0.25	<=16				> 8		<=0.5		> 64
